# Supplementary material for: Expanding the Phenotype of B3GALNT2-Related Disorders
Source: Genes (Basel). 2022 Apr 14;13(4):694. doi: 10.3390/genes13040694 (PMC9024883; doi:10.3390/genes13040694)
Supplement: Supplementary file 1 [file genes-13-00694-s001.zip]

Archive with 1 entries (1 files):
- genes-1682179-supplementary.xlsx
