# Supplementary material for: Expanding the Phenotype of B3GALNT2-Related Disorders
Source: Genes (Basel). 2022 Apr 14;13(4):694. doi: 10.3390/genes13040694 (PMC9024883; doi:10.3390/genes13040694)
Supplement: Supplementary file 1 [file genes-13-00694-s001.zip › genes-1682179-supplementary.xlsx]

## Sheet: Table_S1
		Patient	Age at presentation	Gender	c.position	p.position	Exon	Mean neurologic features	Motor achievement	Hypotonia	Hydrocephalus	Speech/communication	Ophthalmologic findings	Additional features	Brain imaging	Reference	Reference identification numbering
1	Group 1 - MDDGA (WWS)	P1	Birth	F	c.726_727del	p.Val243GlufsTer2	6	Epilepsy and absent cognitive development	Roll over (halfway)	Yes	Yes	No communication	Optic nerve hypoplasia, bilateral lens opacities	NA	MRI: severe hydrocephalus, cobblestone lissencephaly, ponto-cerebellar hypoplasia	Stevens et al. 2013	P3
					c.822_823dup	p.Ile276LeufsTer26	7
2		P2	Birth	M	c.308_309del	p.Val103GlyfsTer10	3	Epilepsy and absent cognitive development	No motor milestones attained	Yes	Yes	No communication	Right-sided congenital glaucoma, left-sided microphthalmia and cataract, buphthalmia	NA	MRI : Severe hydrocephalus, cobblestone lissencephaly	Stevens et al. 2013	P4
					c.755T>G	p.Val252Gly	6
3		P3	birth	M	c.1423C>T (homozygous)	p.Gln475Ter	12	No motor milestones attained	No motor milestones attained	Yes	Yes	No communication	Bilateral microphtalmia	Respiratory distress	MRI: severe hydrocephalus, cobblestone lissencephaly	Stevens et al. 2013	P7
4		P4	3y	F	c.448C>T (homozygous)	p.Arg150Ter	4	Epileptic encephalopathy, West syndrome, SNHL, profound ID	No motor milestones attained	Yes	Yes	No communication	Bilateral microphthalmia, blindness	Macrocephaly	MRI: Diffuse cobblestone-lissencephaly, pontocerebellar hypoplasia. Craniocervical junction distortion/kink, abnormal white matter	Al Dhaibani et al., 2018	/
5		P5	20w fetus	NA	c.51_73dup	p.Ser25CysfsTer38	1	NA	NA	NA	NA	NA	Retinal dysplasia	NA	Cobblestone lissencephaly	Alby et al. 2016	EFP1400202
					c.1421_1423delCTC	p.Pro474del	12
6	Group 2 - MDDGA (MEB/FCMD)	P6	5w	M	c.740G>C	p.Gly247Glu*	6	Cognitive delay	Few steps with support	Yes	No	Communication skills confined to sign language	Optic nerve hypoplasia, myopia complicated by bilateral partial retinal detachment.	Borderline macrocephaly, limb hypertonia	MRI: polymicrogyria, fronto-temporal leukoencephalopathy, cerebellar cysts	Stevens et al. 2013	P1
					c.875G>C	p.Arg292Pro	8
7		P7	17m	M	c.51_73dup (homozygous)	p.Ser25CysfsTer38	1	Cognitive delay	Few steps with support	Yes	No	Communication limited	Normal	NA	MRI: polymicrogyria, fronto-temporal leukoencephalopathy, brainstem and pontine hypoplasia, cerebellar dysplasia, cerebellar cysts	Stevens et al. 2013	P2
8		P8	15m	F	c.802G>A (homozygous)	p.Val268Met*	7	Cognitive impairment	Bottom shuffling	Yes	No	NA	Normal	NA	MRI: Fronto-temporal leukoencephalopathy, cerebellar dysplasia	Stevens et al. 2013	P6
9		P9	5y	F	c.192dupT	p.Glu65Ter	2	Moderate ID and learning disability	Able to walk unsupported at 3,5 year	Yes	No	Single words at 3,5 years	Normal	Ataxia, spasticity, mild muscle weakness	MRI: Increased T2 signal from supratentorial and infratentorial white matter, a hypoplastic pons and subcortical cerebellar cysts	Hedberg et al. 2014	/
					c.979G>A	p.Asp327Asn	8
		P10	NA	NA	c.763-3C>A (homozygous?)	/	Intron 6	ID (not specified)	NA	NA	NA	NA	Cataracts, glaucoma, retinal detachment	Hyperacitivity, reduced muscle bulk	White matter abnormalities (not specified)	Yavarna et al., 2015	P1420513
10		P11	2y	F	c.48dup	p.Leu17AlafsTer36	1	Mild to moderate ID	Walk unsupported for a few minutes at 2 years and 11 months	Yes	No	Delayed, speech difficulty	Normal	Wide-base gait, microcephaly	MRI: polymicrogyria, increased T2 signal in the white matter of cerebrum and cerebellum, mildly enlarged ventricles, cerebellum cysts, and dysplastic cerebellum and brainstem	Chen et al., 2020	Patient 1
					c.1183G>A	p.Gly395Arg	10
		P12	birth	M	c.261-2A>G	/	Intron 2	ID (not specified)	Sitting suported at 1 year	NA	NA	NA	Esotropia	Contractures of the knee	MRI: polymicrogyria or pachygyria; cerebellar abnormalities (cerebellar cysts, vermian and/or hemispheric hypoplasia/dysplasia) with or without brainstem hypoplasia (not specified)	Song et al., 2021	P132
					c.1307A>G	p.Tyr436Cys	10
		P13	3m	M	c.979G>A	p.Asp327Asn	8	ID (not specified)	Walking supported at 1y1m	NA	NA	NA	Esotropia	NA	MRI: polymicrogyria or pachygyria; cerebellar abnormalities (cerebellar cysts, vermian and/or hemispheric hypoplasia/dysplasia) with or without brainstem hypoplasia (not specified)	Song et al., 2021	P133
					c.1421_1423delCTC	p.Pro474del	12
		P14	4m	M	c.48dupG	p.Leu17fsTer36	1	ID (not specified)	Walking supported at 1y3m	NA	NA	NA	Esotropia	NA	MRI: polymicrogyria or pachygyria; cerebellar abnormalities (cerebellar cysts, vermian and/or hemispheric hypoplasia/dysplasia) with or without brainstem hypoplasia (not specified)	Song et al., 2021	P134
					c.1183G>A	p.Gly395Arg	10
11		P15	1y	F	c.979G>A	p.Asp327Asn	8	Moderate to severe ID	Walk with support at the age of 15 months. No progress	Yes	No	Delayed, speech difficulty	Normal	Microcephaly	MRI: slightly increased T2 signals in the white matter of the cerebrum, brainstem, cerebellum dysplasia, and mildly enlarged ventricles	Chen et al., 2020	Patient 2
					c.1421_1423delCTC	p.Pro474del	12
12	Group 3 - Atypical CMD	P16	14y	M	c.822_823dup	p.Ile276LeufsTer26	7	Mild ID	Able to walk unsupported at 21 months	No	No	Delayed, speech difficulty	Normal	Features of autism spectrum disorder	MRI: Non-specific white matter changes that resolved later	Maroofian et al. 2017	Family A, II-1
					c.988C>T	p.Arg330Cys	8
13		P17	8y	M	c.822_823dup	p.Ile276LeufsTer26	7	Mild ID	Able to walk unsupported at 2 years	No	No	Severe delayed and poor intelligibility	Normal	Hyperactive behaviour and features of autism spectrum disorder	NA	Maroofian et al. 2017	Family A, II-2
					c.988C>T	p.Arg330Cys	8
14		P18	8,5y	F	c.979G>A (homozygous)	p.Asp327Asn	8	Mild to moderate ID and epilepsy	Delayed	No	No	Incomprehensible	Normal	Lacks bladder control and needs assistance with eating food. Abnormal gait (tiptoeing with long steps and balance problems)	NA	Maroofian et al. 2017	Family B, V:1
15		P19	9y	F	c.979G>A (homozygous)	p.Asp327Asn	8	Mild to moderate ID and epilepsy	Delayed	No	No	Incomprehensible but improving	Normal	NA	MRI: Non-specific white matter changes that resolved later.	Maroofian et al. 2017	Family B, V:2
16		P20	36y	M	c.979G>A (homozygous)	p.Asp327Asn	8	Moderate to severe ID and epilepsy	Delayed	No	No	Only a few words	Normal	Gait abnormality	CT-scan normal	Maroofian et al. 2017	Family B, IV:1
17		P21	34y	M	c.979G>A (homozygous)	p.Asp327Asn	8	Mild ID and epilepsy	Able to walk unsupported at 2,5 years	No	No	Delayed, speech difficulty	Normal	NA	CT-scan normal	Maroofian et al. 2017	Family B, IV:3
18		P22	41y	M	c.979G>A (homozygous)	p.Asp327Asn	8	Mild ID and epilepsy	Able to walk unsupported at 2,5 years	No	No	Delayed, speech difficulty	Normal	NA	CT-scan normal	Maroofian et al. 2017	Family B, IV: 6
19		P23 (our case)	5y	F	c.143del (homozygous)	p.Ser48LeufsTer7	2	Mild ID, global developmental delay	Delayed	No	No	Severely delayed active language development	Normal	Autism spectrum disorder, high pain threshold, balance problems	MRI: hypoplastic cerebellum, bilateral frontal gliosis, and mild periventricular leukomalacia	This study
	Suppl Table 1. Overview of the reported patients described in the literature. The patients are listed according to severity of symptoms, at the top patients with WWS phenotype (patient P1-P5) followed by patients with features similar to those seen with MEB and/or FCAD (patient P6-P15). Finally, patients P16-P23 do not show any muscular problems. Patient P23 is our patient.
	Explanation and abbreviation: *, localization of B3GALNT2 is proven to be affected by the amino acid chance; ID, intellectual disability; SNHL, sensorineural hearing loss; NA, not available; MRI, magnetic resonance imaging; CT, computed tomography; MDDGA, Muscular dystrophy-dystroglycanopathy type A; WWS, Walker-Warburg syndrome; MEB, muscle-eye-brain disease; FCMD, Fukuyama congenital muscular d…
	We did not include patients for whom no clear molecular and/or clinical information was available. In Sframeli et al., 2017, one patient was mentioned with a homozygous exon 4 deletion with WWS (but no other clinical information) and in Ho et al., 2017, the variants in four patients were not specified.

## Sheet: ClinVar_path
Name	Gene(s)	Protein change	Condition(s)	Clinical significance (Last reviewed)	Review status	Accession	GRCh37Chromosome	GRCh37Location	GRCh38Chromosome	GRCh38Location	VariationID	AlleleID(s)	dbSNP ID	Canonical SPDI
NM_003193.5(TBCE):c.1491_1491+4dup	TBCE|B3GALNT2		Inborn genetic diseases	Likely pathogenic(Last reviewed: Feb 10, 2015)	criteria provided, single submitter	VCV000520625	1	235611752 - 235611753	1	235448437 - 235448438	520625	511248	rs746593718	NC_000001.11:235448437:AAAGTAA:AAAGTAAAGTAA
NM_152490.5(B3GALNT2):c.1423C>T (p.Gln475Ter)	TBCE|B3GALNT2	Q475*	not provided|Muscular dystrophy-dystroglycanopathy (congenital with brain and eye anomalies), type a, 11	Pathogenic(Last reviewed: Mar 7, 2013)	no assertion criteria provided	VCV000041939	1	235613601	1	235450286	41939	51105	rs367543077	NC_000001.11:235450285:G:A
NM_152490.5(B3GALNT2):c.1311+1G>C	B3GALNT2		Muscular dystrophy-dystroglycanopathy (congenital with brain and eye anomalies), type a, 11	Likely pathogenic(Last reviewed: Aug 29, 2019)	criteria provided, single submitter	VCV000839795	1	235617467	1	235454155	839795	850753		NC_000001.11:235454154:C:G
NM_152490.5(B3GALNT2):c.1275_1278delinsCCT (p.Trp425fs)	B3GALNT2	W425fs	Muscular dystrophy-dystroglycanopathy (congenital with brain and eye anomalies), type a, 11	Pathogenic(Last reviewed: Jun 6, 2019)	criteria provided, single submitter	VCV000965147	1	235617501 - 235617504	1	235454189 - 235454192	965147	960422		NC_000001.11:235454188:CAGC:AGG
NM_152490.5(B3GALNT2):c.1274G>A (p.Trp425Ter)	B3GALNT2	W425*	not provided	Likely pathogenic(Last reviewed: Jul 6, 2018)	criteria provided, single submitter	VCV000620248	1	235617505	1	235454193	620248	611513	rs1558407945	NC_000001.11:235454192:C:T
NM_152490.5(B3GALNT2):c.1223del (p.Pro408fs)	B3GALNT2	P408fs	Muscular dystrophy-dystroglycanopathy (congenital with brain and eye anomalies), type a, 11	Pathogenic(Last reviewed: Dec 4, 2017)	criteria provided, single submitter	VCV000540913	1	235617556	1	235454244	540913	515634	rs1553342786	NC_000001.11:235454243:GGG:GG
NM_152490.5(B3GALNT2):c.875G>C (p.Arg292Pro)	B3GALNT2	R292P	Muscular dystrophy-dystroglycanopathy (congenital with brain and eye anomalies), type a, 11|not provided	Pathogenic/Likely pathogenic(Last reviewed: Jun 27, 2013)	no assertion criteria provided	VCV000041935	1	235622061	1	235458753	41935	51101	rs367543076	NC_000001.11:235458752:C:G
NM_152490.5(B3GALNT2):c.842-1G>C	B3GALNT2		Muscular dystrophy-dystroglycanopathy (congenital with brain and eye anomalies), type a, 11	Likely pathogenic(Last reviewed: Nov 27, 2018)	criteria provided, single submitter	VCV000646997	1	235622095	1	235458787	646997	650625	rs764784497	NC_000001.11:235458786:C:G
NM_152490.5(B3GALNT2):c.824_825dup (p.Ile276fs)	B3GALNT2	I317fs, I276fs	Muscular dystrophy-dystroglycanopathy (congenital with brain and eye anomalies), type a, 11|not provided	Pathogenic/Likely pathogenic(Last reviewed: Oct 9, 2019)	criteria provided, multiple submitters, no conflicts	VCV000132981	1	235628968 - 235628969	1	235465651 - 235465652	132981	136730	rs367543075	NC_000001.11:235465651:AAAA:AAAAAA
NM_152490.5(B3GALNT2):c.770dup (p.Ala259fs)	B3GALNT2	A300fs, A259fs	not provided	Pathogenic(Last reviewed: Jun 11, 2015)	criteria provided, single submitter	VCV000419141	1	235629023 - 235629024	1	235465706 - 235465707	419141	405084	rs1064793673	NC_000001.11:235465706:T:TT
NM_152490.5(B3GALNT2):c.763-1G>A	B3GALNT2		Muscular dystrophy-dystroglycanopathy (congenital with brain and eye anomalies), type a, 11	Pathogenic(Last reviewed: Sep 1, 2017)	criteria provided, single submitter	VCV000560963	1	235629032	1	235465715	560963	552041	rs780433836	NC_000001.11:235465714:C:T
NM_152490.5(B3GALNT2):c.762+1G>A	B3GALNT2		Muscular dystrophy-dystroglycanopathy (congenital with brain and eye anomalies), type a, 11|Inborn genetic diseases	Likely pathogenic(Last reviewed: Jul 18, 2019)	criteria provided, multiple submitters, no conflicts	VCV000522103	1	235634163	1	235470849	522103	511249	rs757347274	NC_000001.11:235470848:C:T
NM_152490.5(B3GALNT2):c.755T>G (p.Val252Gly)	B3GALNT2	V252G, V293G	Muscular dystrophy-dystroglycanopathy (congenital with brain and eye anomalies), type a, 11|not provided	Pathogenic/Likely pathogenic(Last reviewed: Jun 27, 2013)	no assertion criteria provided	VCV000041937	1	235634171	1	235470857	41937	51103	rs367543073	NC_000001.11:235470856:A:C
NM_152490.5(B3GALNT2):c.743G>C (p.Gly248Ala)	B3GALNT2	G248A, G289A	not provided	Likely pathogenic(Last reviewed: Jun 11, 2015)	criteria provided, single submitter	VCV000427099	1	235634183	1	235470869	427099	414776	rs201822310	NC_000001.11:235470868:C:G
NM_152490.5(B3GALNT2):c.699del (p.Val234fs)	B3GALNT2	V234fs, V275fs	Muscular dystrophy-dystroglycanopathy (congenital with brain and eye anomalies), type a, 11	Pathogenic(Last reviewed: Oct 10, 2018)	criteria provided, single submitter	VCV000648191	1	235634227	1	235470913	648191	627443	rs1572513308	NC_000001.11:235470912:AA:A
NM_152490.5(B3GALNT2):c.652-2A>G	B3GALNT2		Muscular dystrophy-dystroglycanopathy (congenital with brain and eye anomalies), type a, 11	Likely pathogenic(Last reviewed: Mar 27, 2019)	criteria provided, single submitter	VCV000473888	1	235634276	1	235470962	473888	447802	rs1553347936	NC_000001.11:235470961:T:C
NM_152490.5(B3GALNT2):c.448C>T (p.Arg150Ter)	B3GALNT2	R150*, R191*	Muscular dystrophy-dystroglycanopathy (congenital with brain and eye anomalies), type a, 11	Pathogenic(Last reviewed: Dec 8, 2017)	criteria provided, single submitter	VCV000578921	1	235647745	1	235484429	578921	557130	rs1282726649	NC_000001.11:235484428:G:A
NM_152490.5(B3GALNT2):c.306_307TG[1] (p.Val103fs)	B3GALNT2	V144fs, V103fs	not provided|Muscular dystrophy-dystroglycanopathy (congenital with brain and eye anomalies), type a, 11	Pathogenic(Last reviewed: Mar 7, 2013)	no assertion criteria provided	VCV000041936	1	235652525 - 235652526	1	235489220 - 235489221	41936	51102	rs367543070	NC_000001.11:235489219:CACA:CA
NM_152490.5(B3GALNT2):c.261-1G>A	B3GALNT2		not provided	Likely pathogenic(Last reviewed: Apr 4, 2016)	criteria provided, single submitter	VCV000420868	1	235652574	1	235489269	420868	405088	rs1045409136	NC_000001.11:235489268:C:T
NM_152490.5(B3GALNT2):c.199C>T (p.Arg67Ter)	B3GALNT2	R108*, R67*	Muscular dystrophy-dystroglycanopathy (congenital with brain and eye anomalies), type a, 11	Pathogenic(Last reviewed: Feb 28, 2019)	criteria provided, single submitter	VCV000847124	1	235658052	1	235494742	847124	823545		NC_000001.11:235494741:G:A
NM_152490.5(B3GALNT2):c.51_73dup (p.Ser25fs)	B3GALNT2	S25fs	Muscular dystrophy-dystroglycanopathy (congenital with brain and eye anomalies), type a, 11|not provided	Pathogenic(Last reviewed: Dec 7, 2017)	criteria provided, single submitter	VCV000132979	1	235667479 - 235667480	1	235504179 - 235504180	132979	136728	rs367543069	NC_000001.11:235504179:AGCGCAGCCGCAGCCAGAGGTGCAGCGC:AGCGCAGCCGCAGCCAGAGGTGCAGCGCAGCCGCAGCCAGAGGTGCAGCGC
In overview
